# Supplementary material for: Reciprocal positive effects on parasitemia between coinfecting haemosporidian parasites in house sparrows
Source: BMC Ecol Evol. 2022 Jun 2;22:73. doi: 10.1186/s12862-022-02026-5 (PMC9164529; doi:10.1186/s12862-022-02026-5)
Supplement: Supplementary file 1 — Additional file 1. Identification of Haemosporidian parasites (Haemoproteus passeris (PADOM05), Plasmodium relictum (SGS1, GRW11), and Plasmodium spp (PAGRI02)) in house sparrows by Sanger sequencing. Haemosporidian parasites in bird blood in both adult and juvenile house sparrows identified by Sanger sequencing (Sanger sequencing identified three main parasite species: Haemoproteus passeris (PADOM05), Plasmodium relictum (SGS1, GRW11), and Plasmodium spp (PAGRI02)) [30]. Every individual was sampled repeatedly over the season(s) (Year and Date). [file 12862_2022_2026_MOESM1_ESM.xlsx]

## Sheet: Blad1
year	individual	age	Date	SangerSeq
2016	1	Adult	2016-02-16	SGS1
2016	1	Adult	2016-06-06	PADOM05
2016	1	Adult	2016-07-22	PADOM05
2016	1	Adult	2016-08-22	PADOM05
2016	1	Adult	2016-09-20	PADOM05
2016	1	Adult	2016-10-25	SGS1
2016	3	Adult	2016-02-16	SGS1
2016	3	Adult	2016-06-06	PADOM05
2016	3	Adult	2016-07-22	PADOM05
2016	3	Adult	2016-08-22	PADOM05
2016	3	Adult	2016-09-20	PADOM05
2016	3	Adult	2016-10-25	SGS1
2017	3	Adult	2017-05-13	PADOM05
2017	3	Adult	2017-06-05	PADOM05
2017	3	Adult	2017-07-03	PADOM05
2017	3	Adult	2017-08-07	PADOM05
2016	4	Adult	2016-06-06	PADOM05
2016	4	Adult	2016-07-22	PADOM05
2016	4	Adult	2016-08-22	PADOM05
2016	4	Adult	2016-09-20	PADOM05
2017	4	Adult	2017-02-07	SGS1
2017	4	Adult	2017-05-13	PADOM05
2017	4	Adult	2017-06-05	PADOM05
2017	4	Adult	2017-08-07	PADOM05
2017	4	Adult	2017-09-05	SGS1
2016	5	Adult	2016-02-16	SGS1
2016	5	Adult	2016-06-06	PADOM05
2016	5	Adult	2016-07-22	SGS1
2016	5	Adult	2016-08-22	PADOM05
2016	5	Adult	2016-10-25	SGS1
2017	5	Adult	2017-02-07	SGS1
2017	5	Adult	2017-05-13	PADOM05
2017	5	Adult	2017-08-07	PADOM05
2016	6	Adult	2016-06-06	PADOM05
2016	6	Adult	2016-07-22	PADOM05
2016	6	Adult	2016-10-25	SGS1
2017	6	Adult	2017-02-07	SGS1
2017	6	Adult	2017-05-13	SGS1
2017	6	Adult	2017-09-05	SGS1
2016	7	Adult	2016-02-16	SGS1
2016	7	Adult	2016-06-06	PADOM05
2016	7	Adult	2016-07-22	PADOM05
2016	7	Adult	2016-08-22	SGS1
2016	7	Adult	2016-09-20	SGS1
2016	7	Adult	2016-10-25	SGS1
2016	8	Adult	2016-02-16	SGS1
2016	8	Adult	2016-06-06	PADOM05
2016	8	Adult	2016-07-22	PADOM05
2016	8	Adult	2016-08-22	SGS1
2016	8	Adult	2016-09-20	SGS1
2016	8	Adult	2016-10-25	SGS1
2017	8	Adult	2017-05-13	PADOM05
2017	8	Adult	2017-06-05	SGS1
2017	8	Adult	2017-07-03	SGS1
2017	8	Adult	2017-08-07	SGS1
2016	9	Adult	2016-02-16	SGS1
2016	9	Adult	2016-06-06	PADOM05
2016	9	Adult	2016-07-22	PADOM05
2016	9	Adult	2016-08-22	PADOM05
2016	9	Adult	2016-09-20	PADOM05
2017	9	Adult	2017-06-05	PADOM05
2017	9	Adult	2017-07-03	SGS1
2017	9	Adult	2017-08-07	SGS1
2017	9	Adult	2017-09-05	SGS1
2016	10	Adult	2016-02-16	SGS1
2016	10	Adult	2016-06-06	PADOM05
2016	10	Adult	2016-07-22	PADOM05
2016	10	Adult	2016-08-22	PADOM05
2016	10	Adult	2016-09-20	PADOM05
2017	10	Adult	2017-02-07	GRW11
2017	10	Adult	2017-05-13	PADOM05
2017	10	Adult	2017-06-05	PADOM05
2017	10	Adult	2017-07-03	PADOM05
2017	10	Adult	2017-08-07	PADOM05
2017	10	Adult	2017-09-05	PADOM05
2016	11	Adult	2016-02-16	SGS1
2016	11	Adult	2016-07-22	PADOM05
2016	11	Adult	2016-08-22	PADOM05
2016	11	Adult	2016-09-20	PADOM05
2017	11	Adult	2017-05-13	PADOM05
2017	11	Adult	2017-06-05	PADOM05
2017	11	Adult	2017-07-03	SGS1
2017	11	Adult	2017-08-07	SGS1
2017	11	Adult	2017-09-05	SGS1
2016	12	Adult	2016-06-06	PADOM05
2016	12	Adult	2016-07-22	PADOM05
2016	12	Adult	2016-08-22	PADOM05
2016	12	Adult	2016-09-20	SGS1
2017	12	Adult	2017-05-13	PADOM05
2017	12	Adult	2017-06-05	PADOM05
2017	12	Adult	2017-07-03	SGS1
2017	12	Adult	2017-08-07	PADOM05
2017	12	Adult	2017-09-05	SGS1
2016	13	Adult	2016-02-16	SGS1
2016	13	Adult	2016-06-06	PADOM05
2016	13	Adult	2016-07-22	PADOM05
2016	13	Adult	2016-08-22	PADOM05
2016	13	Adult	2016-09-20	PADOM05
2016	14	Adult	2016-02-16	SGS1
2016	14	Adult	2016-06-06	PADOM05
2016	14	Adult	2016-07-22	PADOM05
2016	14	Adult	2016-08-22	PADOM05
2016	14	Adult	2016-09-20	PADOM05
2016	14	Adult	2016-10-25	SGS1
2016	15	Adult	2016-02-16	SGS1
2016	15	Adult	2016-06-06	PADOM05
2016	15	Adult	2016-07-22	PADOM05
2016	15	Adult	2016-08-22	PADOM05
2016	15	Adult	2016-10-25	PADOM05
2016	16	Adult	2016-02-16	SGS1
2016	16	Adult	2016-06-06	PADOM05
2016	16	Adult	2016-07-22	PADOM05
2016	16	Adult	2016-08-22	PADOM05
2016	16	Adult	2016-09-20	PADOM05
2016	17	Adult	2016-02-16	SGS1
2016	17	Adult	2016-06-06	PADOM05
2016	17	Adult	2016-07-22	PADOM05
2016	17	Adult	2016-08-22	PADOM05
2016	17	Adult	2016-10-25	SGS1
2016	18	Adult	2016-06-06	PADOM05
2016	18	Adult	2016-07-22	SGS1
2016	18	Adult	2016-08-22	SGS1
2016	18	Adult	2016-09-20	SGS1
2016	19	Adult	2016-06-06	PADOM05
2016	19	Adult	2016-07-22	PADOM05
2016	19	Adult	2016-08-22	PADOM05
2016	19	Adult	2016-09-20	SGS1
2016	19	Adult	2016-10-25	SGS1
2016	21	Adult	2016-02-16	SGS1
2016	21	Adult	2016-06-06	PADOM05
2016	21	Adult	2016-07-22	PADOM05
2016	21	Adult	2016-08-22	PADOM05
2016	21	Adult	2016-10-25	PADOM05
2016	22	Juvenile	2016-08-02	PADOM05
2016	22	Juvenile	2016-08-09	PADOM05
2016	22	Juvenile	2016-08-23	PADOM05
2016	22	Juvenile	2016-09-09	PADOM05
2016	22	Juvenile	2016-09-20	PADOM05
2016	22	Juvenile	2016-10-18	PADOM05
2016	23	Juvenile	2016-08-13	PADOM05
2016	23	Juvenile	2016-08-23	PADOM05
2016	23	Juvenile	2016-09-27	PADOM05
2016	23	Juvenile	2016-10-05	SGS1
2016	24	Juvenile	2016-07-25	PADOM05
2016	24	Juvenile	2016-08-23	PADOM05
2016	24	Juvenile	2016-09-13	PADOM05
2016	24	Juvenile	2016-09-20	PADOM05
2016	24	Juvenile	2016-10-18	PAGRI02
2016	25	Juvenile	2016-07-25	PADOM05
2016	25	Juvenile	2016-08-23	PADOM05
2016	25	Juvenile	2016-08-30	PADOM05
2016	25	Juvenile	2016-09-20	PADOM05
2016	25	Juvenile	2016-09-27	PADOM05
2016	25	Juvenile	2016-10-18	PADOM05
2016	25	Juvenile	2016-10-25	PADOM05
2016	26	Juvenile	2016-07-25	SGS1
2016	26	Juvenile	2016-08-02	SGS1
2016	26	Juvenile	2016-08-23	PADOM05
2016	26	Juvenile	2016-09-13	SGS1
2016	26	Juvenile	2016-10-25	PAGRI02
2016	27	Juvenile	2016-07-25	PADOM05
2016	27	Juvenile	2016-08-02	PADOM05
2016	28	Juvenile	2016-07-25	PADOM05
2016	28	Juvenile	2016-08-23	PADOM05
2016	28	Juvenile	2016-08-30	PADOM05
2016	28	Juvenile	2016-09-06	PADOM05
2016	28	Juvenile	2016-09-27	PADOM05
2016	28	Juvenile	2016-10-18	PADOM05
2016	28	Juvenile	2016-10-25	SGS1
2016	29	Juvenile	2016-07-25	PADOM05
2016	29	Juvenile	2016-08-23	PADOM05
2016	29	Juvenile	2016-08-30	PADOM05
2016	29	Juvenile	2016-09-06	PADOM05
2016	29	Juvenile	2016-09-27	PADOM05
2016	29	Juvenile	2016-10-11	SGS1
2016	29	Juvenile	2016-10-18	SGS1
2016	31	Juvenile	2016-07-25	PADOM05
2016	31	Juvenile	2016-08-23	PADOM05
2016	31	Juvenile	2016-09-20	PADOM05
2016	31	Juvenile	2016-09-27	PADOM05
2016	31	Juvenile	2016-10-18	PADOM05
2016	32	Juvenile	2016-08-23	PADOM05
2016	32	Juvenile	2016-08-30	PADOM05
2016	32	Juvenile	2016-09-13	PADOM05
2016	32	Juvenile	2016-09-20	PADOM05
2016	32	Juvenile	2016-10-11	SGS1
2016	32	Juvenile	2016-10-18	SGS1
2016	34	Juvenile	2016-08-09	PADOM05
2016	34	Juvenile	2016-08-23	PADOM05
2016	34	Juvenile	2016-08-30	PADOM05
2016	34	Juvenile	2016-09-13	PADOM05
2016	34	Juvenile	2016-09-27	PADOM05
2016	34	Juvenile	2016-10-18	PADOM05
2016	34	Juvenile	2016-10-25	SGS1
2016	35	Juvenile	2016-07-25	SGS1
2016	35	Juvenile	2016-08-23	PADOM05
2016	35	Juvenile	2016-09-13	SGS1
