# Supplementary material for: Reciprocal positive effects on parasitemia between coinfecting haemosporidian parasites in house sparrows
Source: BMC Ecol Evol. 2022 Jun 2;22:73. doi: 10.1186/s12862-022-02026-5 (PMC9164529; doi:10.1186/s12862-022-02026-5)
Supplement: Supplementary file 2 — Additional file 2. Quantification of Haemosporidian parasites (Haemoproteus spp and Plasmodium spp) in house sparrows using qPCR. Haemosporidian parasites in bird blood in both adult and juvenile house sparrows quantified by qPCR (Haemoproteus spp (HQ) and Plasmodium spp (PQ)). Every individual (1-35) was sampled repeatedlyover the season(s) (Year, Week and Date). The adult individuals 2 and 20 only had single infections, three juveniles were not infected and one juvenile was only sampled twice, and these six individuals were excluded from further analyses. [file 12862_2022_2026_MOESM2_ESM.xlsx]

## Sheet: Hoja1
PQ	HQ	Date	Week	year	individual	inftype	age	Month	Sex
0.00483218954752069	0	2016-02-16	7	2016	1	P	Adult	2	Female
0.194372060462659	0	2016-02-16	7	2016	3	P	Adult	2	Female
0.0381253069286071	0	2016-02-16	7	2016	5	P	Adult	2	Male
0.0225128538487166	0	2016-02-16	7	2016	7	P	Adult	2	Male
0.0299125095436178	0	2016-02-16	7	2016	8	P	Adult	2	Male
0.180102830789733	0	2016-02-16	7	2016	9	P	Adult	2	Male
0.121320290464244	0	2016-02-16	7	2016	10	P	Adult	2	Female
0.0320594339267132	0	2016-02-16	7	2016	11	P	Adult	2	Male
0	0	2016-02-16	7	2016	12	Z	Adult	2	Female
0.0145472751985585	0	2016-02-16	7	2016	13	P	Adult	2	Female
0.0373406994576092	0	2016-02-16	7	2016	14	P	Adult	2	Male
0.09651471728405	0	2016-02-16	7	2016	15	P	Adult	2	Female
0.00574647419095339	0	2016-02-16	7	2016	16	P	Adult	2	Female
0.18645414340115	0	2016-02-16	7	2016	17	P	Adult	2	Female
0.0313996603169698	0	2016-02-16	7	2016	19	P	Adult	2	Female
0.422461788811589	0	2016-02-16	7	2016	21	P	Adult	2	Male
0	3.59288813578028	2016-06-06	23	2016	1	H	Adult	6	Female
0.074892264461611	1.97823220249945	2016-06-06	23	2016	3	PH	Adult	6	Female
0	0.343697622666603	2016-06-06	23	2016	4	H	Adult	6	Male
0	2.42706337076628	2016-06-06	23	2016	5	H	Adult	6	Male
0.67875391633496	0.958740164707873	2016-06-06	23	2016	6	PH	Adult	6	Male
1.21158259830506	3.70672225479593	2016-06-06	23	2016	7	PH	Adult	6	Male
0	0.203656784005999	2016-06-06	23	2016	8	H	Adult	6	Male
0.113909543028217	0.109896075927479	2016-06-06	23	2016	9	PH	Adult	6	Male
0	0.613107423426458	2016-06-06	23	2016	10	H	Adult	6	Female
0.0608314212774882	0.247279025312432	2016-06-06	23	2016	11	PH	Adult	6	Male
0	3.37560013894669	2016-06-06	23	2016	12	H	Adult	6	Female
0	1.35204579504877	2016-06-06	23	2016	13	H	Adult	6	Female
8.17353699884578	3.00884914897883	2016-06-06	23	2016	14	PH	Adult	6	Male
0.0323735754820086	0.145008741549207	2016-06-06	23	2016	15	PH	Adult	6	Female
1.21158259830506	6.32096145706361	2016-06-06	23	2016	16	PH	Adult	6	Female
2.15381265026447	1.1688939282529	2016-06-06	23	2016	17	PH	Adult	6	Female
0	0.450379097664117	2016-06-06	23	2016	18	H	Adult	6	Female
0	0.131142915423189	2016-06-06	23	2016	19	H	Adult	6	Female
0	0.464648539368994	2016-06-06	23	2016	21	H	Adult	6	Male
0.00566736078264524	0.132140445408537	2016-07-22	30	2016	1	PH	Adult	7	Female
0.160535083198409	0.606765842691572	2016-07-22	30	2016	3	PH	Adult	7	Female
0	0.0702777482751075	2016-07-22	30	2016	4	H	Adult	7	Male
0	1.58470222830008	2016-07-22	30	2016	5	H	Adult	7	Male
0	0.131598210644341	2016-07-22	30	2016	6	H	Adult	7	Male
0	0.282269277489788	2016-07-22	30	2016	7	H	Adult	7	Male
0	0.015616465550799	2016-07-22	30	2016	8	H	Adult	7	Male
0.0342194533219588	0.0142708173617441	2016-07-22	30	2016	9	PH	Adult	7	Male
0	0.421677449967502	2016-07-22	30	2016	10	H	Adult	7	Female
0	0.00839771054932758	2016-07-22	30	2016	11	H	Adult	7	Male
0.0687209010131739	0.00474342225841756	2016-07-22	30	2016	12	PH	Adult	7	Female
0.247738975316624	1.22700745787278	2016-07-22	30	2016	13	PH	Adult	7	Female
0	0.770684231265674	2016-07-22	30	2016	14	H	Adult	7	Male
0.269986751967997	0.0276651158961574	2016-07-22	30	2016	15	PH	Adult	7	Female
0.284577353414857	4.24317452169374	2016-07-22	30	2016	16	PH	Adult	7	Female
0.146288955899503	0.843900034736675	2016-07-22	30	2016	17	PH	Adult	7	Female
0.174459071570232	0	2016-07-22	30	2016	18	P	Adult	7	Female
0.0109036919731395	0.176068872181611	2016-07-22	30	2016	19	PH	Adult	7	Female
0.0111328017195516	0.803411923514629	2016-07-22	30	2016	21	PH	Adult	7	Male
0	0.411836618411576	2016-08-22	34	2016	1	H	Adult	8	Female
0	0.372215948554517	2016-08-22	34	2016	3	H	Adult	8	Female
0	0.00364266939252337	2016-08-22	34	2016	4	H	Adult	8	Male
0	0.0270957760437913	2016-08-22	34	2016	5	H	Adult	8	Male
0	0	2016-08-22	34	2016	6	Z	Adult	8	Male
0	0.744913089231849	2016-08-22	34	2016	7	H	Adult	8	Male
0.545617008116651	0	2016-08-22	34	2016	8	P	Adult	8	Male
0	0.0270957760437913	2016-08-22	34	2016	9	H	Adult	8	Male
0.00972531383781511	0.139101682756665	2016-08-22	34	2016	10	PH	Adult	8	Female
0	0.00686850474546743	2016-08-22	34	2016	11	H	Adult	8	Male
0.0773150327603313	0.0371664323193584	2016-08-22	34	2016	12	PH	Adult	8	Female
0.577099810457105	0.269833994116932	2016-08-22	34	2016	13	PH	Adult	8	Female
0	0.0304843327372952	2016-08-22	34	2016	14	H	Adult	8	Male
0	2.69299542297635	2016-08-22	34	2016	15	H	Adult	8	Female
0.0237964926626152	1.15680365673881	2016-08-22	34	2016	16	PH	Adult	8	Female
0	0.158784722803433	2016-08-22	34	2016	17	H	Adult	8	Female
2.8897817190815	0	2016-08-22	34	2016	18	P	Adult	8	Female
0.0285762520786108	0.288014186010572	2016-08-22	34	2016	19	PH	Adult	8	Female
0	0.216766208350331	2016-08-22	34	2016	21	H	Adult	8	Male
0.00709930131327272	0.979518073667413	2016-09-20	38	2016	1	PH	Adult	9	Female
0.00817798154343602	0.00241160907343846	2016-09-20	38	2016	3	PH	Adult	9	Female
0.00496483167735857	0.0019930750860068	2016-09-20	38	2016	4	PH	Adult	9	Male
0	0	2016-09-20	38	2016	5	Z	Adult	9	Male
0	0	2016-09-20	38	2016	6	Z	Adult	9	Male
0	0.0130495513550964	2016-09-20	38	2016	7	H	Adult	9	Male
0.662485380094169	0	2016-09-20	38	2016	8	P	Adult	9	Male
0.407807587312811	0	2016-09-20	38	2016	9	P	Adult	9	Male
0.00248241583867929	0.014221444084441	2016-09-20	38	2016	10	PH	Adult	9	Female
0.239975748498688	0.040504100460242	2016-09-20	38	2016	11	PH	Adult	9	Male
0.610004910857714	0	2016-09-20	38	2016	12	P	Adult	9	Female
0.089429384832125	0.0125614256193868	2016-09-20	38	2016	13	PH	Adult	9	Female
0.35012949918385	0.0940265359055884	2016-09-20	38	2016	14	PH	Adult	9	Male
0	0	2016-09-20	38	2016	15	Z	Adult	9	Female
7.24453334694195	0.410411771954012	2016-09-20	38	2016	16	PH	Adult	9	Female
0	0	2016-09-20	38	2016	17	Z	Adult	9	Female
0.993753899973089	0	2016-09-20	38	2016	18	P	Adult	9	Female
6.32453986641862	0	2016-09-20	38	2016	19	P	Adult	9	Female
0	0	2016-09-20	38	2016	21	Z	Adult	9	Male
0.000863146318190655	0	2016-10-25	43	2016	1	P	Adult	10	Female
0.00161523581674268	0	2016-10-25	43	2016	3	P	Adult	10	Female
0	0	2016-10-25	43	2016	4	Z	Adult	10	Male
0.041119328706767	0	2016-10-25	43	2016	5	P	Adult	10	Male
0.0220353026526099	0	2016-10-25	43	2016	6	P	Adult	10	Male
0.0410035537361826	0	2016-10-25	43	2016	7	P	Adult	10	Male
0	0	2016-10-25	43	2016	8	P	Adult	10	Male
0	0	2016-10-25	43	2016	9	Z	Adult	10	Male
0	0	2016-10-25	43	2016	10	Z	Adult	10	Female
0	0	2016-10-25	43	2016	11	Z	Adult	10	Male
0	0	2016-10-25	43	2016	12	Z	Adult	10	Female
0	0	2016-10-25	43	2016	13	Z	Adult	10	Female
0.0559763226295039	0	2016-10-25	43	2016	14	P	Adult	10	Male
0	1.00989953310819	2016-10-25	43	2016	15	H	Adult	10	Female
0	0	2016-10-25	43	2016	16	Z	Adult	10	Female
0.0082454586	0	2016-10-25	43	2016	17	P	Adult	10	Female
0	0	2016-10-25	43	2016	18	Z	Adult	10	Female
0.00989530932930207	0	2016-10-25	43	2016	19	P	Adult	10	Female
0.0238636828933877	0	2016-10-25	43	2016	21	P	Adult	10	Male
0	0	2017-02-07	6	2017	3	Z	Adult	2	Female
0	0	2017-02-07	6	2017	4	Z	Adult	2	Male
0.0303104802740305	0	2017-02-07	6	2017	5	P	Adult	2	Male
0.0147408192984892	0	2017-02-07	6	2017	6	P	Adult	2	Male
0	0	2017-02-07	6	2017	8	Z	Adult	2	Male
0	0	2017-02-07	6	2017	9	Z	Adult	2	Male
0.000395498686076791	0	2017-02-07	6	2017	10	P	Adult	2	Female
0	0	2017-02-07	6	2017	11	Z	Adult	2	Male
0	0	2017-02-07	6	2017	12	Z	Adult	2	Female
2.12416047504233	11.7953311553458	2017-05-13	19	2017	3	PH	Adult	5	Female
0.116378201588468	3.31760934900902	2017-05-13	19	2017	4	PH	Adult	5	Male
0.156788620795228	23.7547483432648	2017-05-13	19	2017	5	PH	Adult	5	Male
1.12416047504233	0	2017-05-13	19	2017	6	P	Adult	5	Male
0.343145600331155	0.361018335947037	2017-05-13	19	2017	8	PH	Adult	5	Male
0.017420052260505	6.23393891279813	2017-05-13	19	2017	9	PH	Adult	5	Male
0.0191952447046883	4.34737340752026	2017-05-13	19	2017	10	PH	Adult	5	Female
0.180102830789733	3.36392144966772	2017-05-13	19	2017	11	PH	Adult	5	Male
0.0267724459759102	0.141624622716596	2017-05-13	19	2017	12	PH	Adult	5	Female
0.367774348221017	4.00039932225512	2017-06-05	23	2017	3	PH	Adult	6	Female
0.0650139338933859	0.358524600144168	2017-06-05	23	2017	4	PH	Adult	6	Male
0.0636759664811568	1.11739867747712	2017-06-05	23	2017	5	PH	Adult	6	Male
0	0	2017-06-05	23	2017	6	Z	Adult	6	Male
0.107834652256146	0	2017-06-05	23	2017	8	P	Adult	6	Male
0.347935734404016	0.895114421785402	2017-06-05	23	2017	9	PH	Adult	6	Male
1.26303337516395	24.5924577344612	2017-06-05	23	2017	10	PH	Adult	6	Female
1.17845180844005	0.303579024538724	2017-06-05	23	2017	11	PH	Adult	6	Male
0.0248070288288833	0.305690583640074	2017-06-05	23	2017	12	PH	Adult	6	Female
0.0242965075578323	0.907609753466078	2017-07-03	27	2017	3	PH	Adult	7	Female
0	0	2017-07-03	27	2017	4	Z	Adult	7	Male
0.0913084863081349	17.632241914969	2017-07-03	27	2017	5	PH	Adult	7	Male
0	0	2017-07-03	27	2017	6	Z	Adult	7	Male
0.0348401045210099	0	2017-07-03	27	2017	8	P	Adult	7	Male
0.263685978358563	0	2017-07-03	27	2017	9	P	Adult	7	Male
3.96382360506599	5.06353182065866	2017-07-03	27	2017	10	PH	Adult	7	Female
0.120482270004282	0	2017-07-03	27	2017	11	P	Adult	7	Male
0.0122327515661771	0	2017-07-03	27	2017	12	P	Adult	7	Female
0.0142478966040511	0.00855002300951467	2017-08-07	32	2017	3	PH	Adult	8	Female
0	0.0122603503651496	2017-08-07	32	2017	4	H	Adult	8	Male
1.21158259830506	0.281292699977905	2017-08-07	32	2017	5	PH	Adult	8	Male
0	0	2017-08-07	32	2017	6	Z	Adult	8	Male
1.01177799123419	0	2017-08-07	32	2017	8	P	Adult	8	Male
0.0506565544741154	0	2017-08-07	32	2017	9	P	Adult	8	Male
0.113195833545968	0.121594006013006	2017-08-07	32	2017	10	PH	Adult	8	Female
0.0402991372254774	0	2017-08-07	32	2017	11	P	Adult	8	Male
0.195724025058834	0.277420060253449	2017-08-07	32	2017	12	PH	Adult	8	Female
1.25430896636183	0	2017-09-05	36	2017	4	P	Adult	9	Male
0.00709930131327272	0	2017-09-05	36	2017	6	P	Adult	9	Male
0.17885876966425	0	2017-09-05	36	2017	9	P	Adult	9	Male
0.21867993580996	0.253515175984137	2017-09-05	36	2017	10	PH	Adult	9	Female
0.231148637259933	0	2017-09-05	36	2017	11	P	Adult	9	Male
0.681550641062211	0	2017-09-05	36	2017	12	P	Adult	9	Female
0	4.20417456670295	2016-07-25	30	2016	22	H	Juvenile	7	Juvenile
0	0.0790925133905177	2016-07-25	30	2016	23	H	Juvenile	7	Juvenile
2.41419286328528	0.755127513790136	2016-07-25	30	2016	24	PH	Juvenile	7	Juvenile
1.0992510063719	6.36328663285812	2016-07-25	30	2016	25	PH	Juvenile	7	Juvenile
0	1.90119045696153	2016-07-25	30	2016	28	H	Juvenile	7	Juvenile
1.73082612758773	1.08275892154677	2016-07-25	30	2016	29	PH	Juvenile	7	Juvenile
0.04303972435289	0.481318541032553	2016-07-25	30	2016	31	PH	Juvenile	7	Juvenile
0	0	2016-07-25	30	2016	32	Z	Juvenile	7	Juvenile
0	0	2016-07-25	30	2016	34	Z	Juvenile	7	Juvenile
0.29444001317266	0	2016-07-25	30	2016	35	P	Juvenile	7	Juvenile
0.0126185519362718	0	2016-08-02	30	2016	26	P	Juvenile	8	Juvenile
0	6.05660849286719	2016-08-09	32	2016	22	H	Juvenile	8	Juvenile
0.00234361932419448	2.5779159404534	2016-08-09	32	2016	23	PH	Juvenile	8	Juvenile
0.00917201898831657	7.64600589553535	2016-08-09	32	2016	24	PH	Juvenile	8	Juvenile
0.0708053491680778	10.5798951309448	2016-08-09	32	2016	25	PH	Juvenile	8	Juvenile
0.0191389746785351	5.71957761360777	2016-08-09	32	2016	29	PH	Juvenile	8	Juvenile
0.00986130283426824	1.04192052226425	2016-08-09	32	2016	31	PH	Juvenile	8	Juvenile
0	60.346539209719	2016-08-09	32	2016	32	H	Juvenile	8	Juvenile
26.7172409773557	8.42400893092	2016-08-09	32	2016	34	PH	Juvenile	8	Juvenile
0.0340305468046701	0	2016-08-16	32	2016	26	P	Juvenile	8	Juvenile
0.0362474362735897	0.00895726512872863	2016-08-16	32	2016	35	PH	Juvenile	8	Juvenile
0	0.00370020925111106	2016-08-23	34	2016	22	H	Juvenile	8	Juvenile
0	0.268545594479599	2016-08-23	34	2016	23	H	Juvenile	8	Juvenile
0	0.257215248921647	2016-08-23	34	2016	24	H	Juvenile	8	Juvenile
0	0.376450791136442	2016-08-23	34	2016	25	H	Juvenile	8	Juvenile
0.744810357427461	0.000274329291778836	2016-08-23	34	2016	26	PH	Juvenile	8	Juvenile
0	1.612118853264	2016-08-23	34	2016	28	H	Juvenile	8	Juvenile
0	15.1679097745433	2016-08-23	34	2016	32	H	Juvenile	8	Juvenile
4.16899351179987	46.6223681690228	2016-08-23	34	2016	34	PH	Juvenile	8	Juvenile
0	0.013240010532257	2016-08-30	34	2016	29	H	Juvenile	8	Juvenile
0	0	2016-08-30	34	2016	31	Z	Juvenile	8	Juvenile
0	0	2016-08-30	34	2016	35	Z	Juvenile	8	Juvenile
0.269397199724042	0.528896749996916	2016-09-06	36	2016	22	PH	Juvenile	9	Juvenile
0.257297729360749	0.461614960467028	2016-09-06	36	2016	23	PH	Juvenile	9	Juvenile
0.133277255919182	0.164453744493824	2016-09-06	36	2016	24	PH	Juvenile	9	Juvenile
0.312529177264341	1.31522902700175	2016-09-06	36	2016	25	PH	Juvenile	9	Juvenile
0.274931682255097	8.40004076205044	2016-09-06	36	2016	28	PH	Juvenile	9	Juvenile
1.82795973451899	15.0687260455302	2016-09-06	36	2016	29	PH	Juvenile	9	Juvenile
0.05476984002	1.19562788152	2016-09-06	36	2016	31	PH	Juvenile	9	Juvenile
1.91812817254674	18.2895843358514	2016-09-06	36	2016	32	PH	Juvenile	9	Juvenile
3.03080099552185	10.504607720086	2016-09-06	36	2016	34	PH	Juvenile	9	Juvenile
0.216162037637459	0	2016-09-06	36	2016	35	P	Juvenile	9	Juvenile
0.00878264426351017	0	2016-09-13	36	2016	26	P	Juvenile	9	Juvenile
0.0231252362008103	0.046034623807854	2016-09-20	38	2016	22	PH	Juvenile	9	Juvenile
0.268231034430138	0.118651260142532	2016-09-20	38	2016	23	PH	Juvenile	9	Juvenile
0.146656890384095	0.168844608279264	2016-09-20	38	2016	24	PH	Juvenile	9	Juvenile
0.059947015002576	0.196565629160534	2016-09-20	38	2016	25	PH	Juvenile	9	Juvenile
1.20640749239893	0.467801550714819	2016-09-20	38	2016	28	PH	Juvenile	9	Juvenile
0.00961168115857093	0.00251061367300374	2016-09-20	38	2016	29	PH	Juvenile	9	Juvenile
0.697226411895196	0.511551141169956	2016-09-20	38	2016	32	PH	Juvenile	9	Juvenile
0.12071686306663	0.406957596107162	2016-09-20	38	2016	34	PH	Juvenile	9	Juvenile
1.67305874099679	0.0453026531620683	2016-09-27	38	2016	31	PH	Juvenile	9	Juvenile
0.108131990004518	0.0315572774953461	2016-10-05	40	2016	22	PH	Juvenile	10	Juvenile
0.0755494085535701	0	2016-10-05	40	2016	23	P	Juvenile	10	Juvenile
0.372571123639182	0	2016-10-05	40	2016	24	P	Juvenile	10	Juvenile
0.0678439154321118	2.69748418133733	2016-10-05	40	2016	25	PH	Juvenile	10	Juvenile
0	0	2016-10-05	40	2016	26	Z	Juvenile	10	Juvenile
1.63263227836862	0.801320417262823	2016-10-05	40	2016	28	PH	Juvenile	10	Juvenile
0.00189241801279679	0	2016-10-05	40	2016	29	P	Juvenile	10	Juvenile
0.0559395435381796	0.0304643030889538	2016-10-05	40	2016	31	PH	Juvenile	10	Juvenile
5.02700501012029	0.831017280548127	2016-10-05	40	2016	32	PH	Juvenile	10	Juvenile
6.6793102443389	0.595820795316914	2016-10-05	40	2016	34	PH	Juvenile	10	Juvenile
0.00531017139651197	0	2016-10-18	43	2016	26	P	Juvenile	10	Juvenile
0.106953562505234	0	2016-10-18	43	2016	29	P	Juvenile	10	Juvenile
0.103642065080264	0	2016-10-25	43	2016	23	P	Juvenile	10	Juvenile
0.498412856626945	0	2016-10-25	43	2016	24	P	Juvenile	10	Juvenile
2.63655135909559	0.078667053365991	2016-10-25	43	2016	25	PH	Juvenile	10	Juvenile
0.642932426390776	0.0383664815199797	2016-10-25	43	2016	28	PH	Juvenile	10	Juvenile
0	0	2016-10-25	43	2016	31	Z	Juvenile	10	Juvenile
23.0980495427481	0.00372886009038963	2016-10-25	43	2016	32	PH	Juvenile	10	Juvenile
6.54185202718582	0	2016-10-25	43	2016	34	P	Juvenile	10	Juvenile
